# Supplementary material for: Structure, Spectra and Photochemistry of 2-Amino-4-Methylthiazole: FTIR Matrix Isolation and Theoretical Studies
Source: Molecules. 2022 Jun 17;27(12):3897. doi: 10.3390/molecules27123897 (PMC9227644; doi:10.3390/molecules27123897)
Supplement: Supplementary file 1 [file molecules-27-03897-s001.zip]

Archive with 1 entries (1 files):
- molecules-1771168-supplementary.pdf
